# Supplementary material for: Current research trends on cognition, integrative complexity, and decision-making: a systematic literature review using activity theory and neuroscience
Source: Front Psychol. 2023 Sep 14;14:1156696. doi: 10.3389/fpsyg.2023.1156696 (PMC10546895; doi:10.3389/fpsyg.2023.1156696)
Supplement: Supplementary file 1 [file Table_1.XLSX]

## Sheet: art Neuro
	Article Title	Author	Journal Title	fecha	Abstract	Participants number	Measured variables	lo que evalúan	Method	Main conclusion	Link
	ARTÍCULOS FILTRADOS PARA NEURO CON EL MÉTODO PRISMA
6	The Mind Versus the Body in Political (and Nonpolitical) Discourse: Linguistic Evidence for an Ideological Signature in U.S. Politics	Michael D. Robinson michael, Ryan L. Boyd and Michelle R. Persich	Journal of Language and Social Psychology	2016	Ideological liberals may focus on mental operations to a greater extent than bodily operations, whereas this pattern may be reversed among conservatives. Although there are suggestive sources of evidence, prior research has not directly examined relations between political ideology and this mind–body distinction. The present investigation did so by content-coding texts using the Linguistic Inquir…		palabras características de corrientes conservadoras y liberales en textos de USA	ANALIZA TEXTOS	accessed this list on June 9, 2010. For the sake of generalizability, we made an a priori decision to choose the top three liberal and the top three conservative websites. // We sought to sample texts from this 18-month time window // We then generated another random date within the time window to select the next text sample, and so on. This process was repeated until we had gathered 100 entries …	liberalism–conservatism dimension predicts dogmatism, defined in terms of rigid adherence to beliefs despite potentially disconfirming evidence (Altemeyer, 1998), in a number of countries (Kemmelmeier et al., 2003). It has further been sUggested that body-based forms of morality are more predictive of political conservatism in a number of countries and cultures (Haidt, Graham, & Joseph, 2009). In…	https://journals.sagepub.com/doi/full/10.1177/0261927X16668376
7	Ideology and Brand Consumption	Romana Khan, Kanishka Misra, and Vishal SinghView all authors and affiliations	Psychological Science	2013	Do mundane daily choices, such as what brands people buy in a supermarket, reflect aspects of values and ideologies? This article presents a large-scale field study performed to determine whether traits associated with a conservative ideology, as measured by voting behavior and religiosity, are manifested in consumers’ routine, seemingly inconsequential product choices. Our analysis of market sha…	no se usan personas, se usan productos	26 product categories / data obtained from 1,860 stores, 135 supermarket chains and spanned a period of 6 years / 4,151 new-product	conservatism as predictors of brand consumption / net impact of conservatism after we controlled for a variety of socioeconomic characteristics, marketing-mix variables (product, price, promotion, and placement), and a set of fixed effects that absorbed any differences in product quality across retail chains / conservative counties are associated with lower market shares for generics and a higher…	The cornerstone of our empirical strategy was a comprehensive scanner database that tracks weekly store sales of thousands of products organized into 26 product categories. These categories include both edible (e.g., frozen pizza, canned soup) and nonedible (e.g., razors, laundry detergent) products. The data were obtained from 1,860 stores belonging to 135 supermarket chains and spanned a period…	there is substantial evidence that systematic differences in cognitive processes between subjects from individualistic (Western) and collectivist (Eastern) cultures translate into differences in choice and decision making. It would be interesting to examine whether these cultural differences permeate aspects of daily activities and purchase behavior. Our work is also related to the growing body o…	https://journals.sagepub.com/doi/abs/10.1177/0956797612457379
8	The Rarity of Realpolitik: What Bismarck's Rationality Reveals about International Politics	Brian Rathbun	MIT Press Direct	Ago 2018	Realpolitik, the pursuit of vital state interests in a dangerous world that constrains state behavior, is at the heart of realist theory. All realists assume either that states engage in such behavior or, at the very least, are highly incentivized to do so by the structure of the international system. Classical realists remind us, however, that Realpolitik presupposes rational thinking, which sho…			think about the rational thinking as a precondition for Realpolitik in some leaders //Rational thought is rare, as we rely primarily on cognitive systems that are unconscious, intuitive, and emotional. // rationality is a trait that varies across individuals. Some are more objective and deliberative than others. // The article differentiate broadly between two decisionmaking “systems.” there is “…	CAVILA HACERCA DE VARIAS TEORÍAs (classical realistic, Bismark)	The implications of Bismarck for international relations depend in part on whether realism is understood as a theory of foreign policy or one of international relations, a source of contention between realists and others but also among realists themselves. Many structural realist scholars have offered realist theories of foreign policy, arguing that neorealism should be capable of making predicti…	https://direct.mit.edu/isec/article/43/1/7/12204/The-Rarity-of-Realpolitik-What-Bismarck-s
9	The Personalities of Presidents as Independent Variables	Ignacio Arana Araya	Political Psychology	2020	The debate about the relative importance of the personality traits of presidents has a long history. Until the mid-1970s, scholars of the presidency extensively focused on the uniqueness of the individuals that held office. However, the difficulty in capturing presidential personalities and measuring their impact on executive politics led to a significant quantitative shift that focused more on t…	no aplica	personality traits of presidents as independent variables	psychometric traits of presidents	expert survey that captured psychometric traits of presidents. The expert survey measured the Big Five using the Big Five Inventory (BFI), a scale composed of 44 short phrases. // To integrate personality research into presidential studies, first acknowledge three well-established facts. First, the five core personality traits, known as the “Big Five”. Second, personality research reached a gener…	This article proposed that presidential studies should embrace insights from differential psychology to treat the personality traits of presidents as independent variables, doing so would allow us to integrate president-centered and presidency-oriented hypotheses under a common research design, expanding our understanding of the true difference that presidents may make across different situations…	https://onlinelibrary.wiley.com/doi/epdf/10.1111/pops.12722
12	Neural substrates of spontaneous narrative production in focal neurodegenerative disease	Kelly A.Golaab Avril Thorne Lisa D. Veldhuisen, Cordula M.Felix, Sarah Hankinson, Julie Pham, Tal Shany-Ura Guido P.Schauera Christine M.Stanley Shen Glenn Bruce L.Miller Katherine P.Rankin	Neuropsychologia	2015-12-01	Conversational storytelling integrates diverse cognitive and socio-emotional abilities that critically differ across neurodegenerative disease groups. Storytelling patterns may have diagnostic relevance and predict anatomic changes. The present study employed mixed methods discourse and quantitative analyses to delineate patterns of storytelling across focal neurodegenerative disease groups, and …	46 participants: (15 bvFTD, 7 svPPA, 12 probable AD, and 12 older normal controls) were selected for analysis because they had undergone the confederate-based social interaction component of a larger study on social behavior in dementia patients, and the transcriptions of these interactions were available for analysis. Patients met consensus research criteria for the diagnosis of their syndrome: …	Social attention captured the participant's level of interpersonal engagement with the confederate during the interview. Deficits in social attention were measured according to four selected items on the 20-item Two-Dimensional Social Interaction Scale // Neuropsychological Assessment: Tests included the California Verbal Learning Test (CVLT; patients were administered an abbreviated form with 9 …	Social attention, Deficits in social attention // a neuropsychological assessing various aspects of cognition, including memory, language, processing speed, and executive functioning// Storytelling Analyses // Narrative organization was measured according to levels of local and global coherence developed by Glosser and Deser (1992). Local coherence measured the degree to which adjoining clauses w…	Participants presented for an assessment of their social functioning abilities, and gave their written consent to be videotaped during that assessment. At a fixed time during the testing session the examiner introduced the participant to a confederate whom they had not met before and then left the room. In an effort to keep their behavior as spontaneous as possible, patients were told that the co…	We found that semantic variant patients had the most unusual patterns of storytelling across neurodegenerative disease groups, demonstrating rigid, perseverative, and self-oriented evaluation patterns and increased autobiographical storytelling. We also found that common characteristics of storytelling mapped onto patterns of atrophy consistent with known intrinsic connectivity networks, providin…	https://www.sciencedirect.com/science/article/abs/pii/S0028393215301986
23	LITERATURE REVIEW
24	Article Title	Author	Journal Title		Abstract	Reported variables	lo que evaúan		Main conclusion	Link
25	Expectation in perceptual decision making: neural and computational mechanisms	Christopher Summerfield & Floris P. de Lange	Nature Reviews Neuroscience	2014	Sensory signals are highly structured in both space and time. These structural regularities in visual information allow expectations to form about future stimulation, thereby facilitating decisions about visual features and objects. Here, we discuss how expectation modulates neural signals and behaviour in humans and other primates. We consider how expectations bias visual activity before a stimu…	visual scenes // psychophysical experiments // sensory events // visual stimuli // neural recordings // data from both brain imaging and single-cell recording studies // magnetoencephalography activity over the motor cortex is a neural signature of sensory evidence // motion-sensitive visual area MT // predict blood-oxygen-level-dependent (BOLD) signals in the frontal and parietal cortices during…	how strong is the conditioned probability of occurrence of a stimulus // mechanisms underlying perceptual choice // Hierarchical organization of visual information // interpretation of the visual signals // recognition judgements about the visual // relationship between visual expectation and other related concepts, such as attention and adaptation ( likelihood, options) // criterion shifts in th…		The visual system has evolved to rapidly identify features and objects in a complex and cluttered environment. Although the context in which visual input occurs can be distracting, it also allows us to form expectations about what is likely to occur. These expectations are combined with visual signals over time, via reciprocally interlinked top-down and bottom‐up processes, to facilitate detectio…	Expectation in perceptual decision making: neural and computational mechanisms | Nature Reviews Neuroscience				1
26	Emotion and the prefrontal cortex: An integrative review	Matthew L Dixon, Ravi Thiruchselvam, Rebecca Todd, Kalina Christoff	APA Psyc Net	2017	The prefrontal cortex (PFC) plays a critical role in the generation and regulation of emotion... Here, we provide a comprehensive review of functional neuroimaging, electrophysiological, lesion, and structural connectivity studies on the emotion-related functions of 8 subregions spanning the entire PFC....A synthesis of data from affective, social, and cognitive neuroscience studies suggests that…	functional neuroimaging, electrophysiological and structural connectivity studies on the emotion-related functions of 8 subregions spanning the entire prefrontal cortex (PFC). // examine the distinct functions of eight PFC subregions spanning the medial, ventral, and lateral prefrontal surface	PFC function beyond its role in emotion // patterns of functional contributions and anatomical connectivity associated with eight PFC subregions // (b) changes in peripheral physiology; (c) action tendencies; and (d) subjective feeling states that influence attention and decision making // brain mechanisms that evaluate goal-relevance // generation and emotion regulation understood in terms of ap…		We have provided a comprehensive review of the emotion-related functions of the PFC, and proposed the appraisal-by-content model, with different PFC subregions. The specificity outlined in this model offers novel perspectives on a number of key topics including emotion regulation and value-based decision making. // the decision making regions including the amygdala and lateral OFC may first encod…	https://pubmed.ncbi.nlm.nih.gov/28616997/				2
27	Decision making under stress: A selective review	Katrin Starckea Matthias Brandab	Neuroscience & Biobehavioral Reviews	2012	Many decisions must be made under stress, and many decision situations elicit stress responses themselves. Thus, stress and decision making are intricately connected, not only on the behavioral level, but also on the neural level, i.e., the brain regions that underlie intact decision making are regions that are sensitive to stress-induced changes. The purpose of this review is to summarize the fi…	Behavioral examinations were used in combination with physiological measurements and functional brain imaging techniques (functional magnetic resonance imaging, fMRI, and positron emission tomography, PET) to pinpoint these correlates. Executive functioning and working memory are supposed to be involved in decisions that are made under risk // Cold Pressor Test // Cambridge Gambling Task // moral…	neuroscientific studies about stress and decision making // psychological and neural mechanisms that underlie the phenomena // decision-making investigations conducted from a neuroscientific perspective includes situations that range from risk to uncertainty/ambiguity. // situations that present some degree of uncertainty or that offer a conflict between emotional–intuitive and deliberate–strateg…		There exist complex neural network is involved in decision making. Each region serves a more or less specific function as indicated by the studies on decision making and the studies that examined the underlying functions more directly. // brain regions that are associated with decision making are sensitive to stress-induced changes.// that stress can have positive effects on decision making as we…	https://www.sciencedirect.com/science/article/abs/pii/S0149763412000218				3
28	The Modern Science of Multicriteria Decision Making and Its Practical Applications: The AHP/ANP Approach	Thomas L. Saaty	Operations Research	2015	This paper presents a summary of the discrete mathematical part of my work, the Analytic Hierarchy Process (AHP) and its generalization to dependence and feedback, the Analytic Network Process (ANP), for measuring tangible and intangible factors, particularly as applied to decision making. The factors of the decision are arranged in hierarchical or network structures and judgments are then made b…		no es de neuro, es de computación: Multicriteria Decision Making and Its Practical Applications			https://pubsonline.informs.org/doi/abs/10.1287/opre.2013.1197				4
29	Review article Metacognition in human decision-making: confidence and error monitoring	Nick Yeung and Christopher Summerfield	Biological Sciences	2012	People are capable of robust evaluations of their decisions: they are often aware of their mistakes even without explicit feedback, and report levels of confidence in their decisions that correlate with objective performance. These metacognitive abilities help people to avoid making the same mistakes twice, and to avoid overcommitting time or resources to decisions that are based on unreliable ev…	visual information // sources of noise // ‘decision variable’ (DV) in the ‘drift-diffusion’ model, DDM // speed and accuracy that characterizes mental chronometry tasks // evaluate the likelihood that those decisions will result in favourable or unfavourable outcomes // decision confidence // time of choice // EEG EMG	decisions to retrieval of facts from semantic memory, to economic decision-making under uncertainty // observed binary choices in tasks. // how to measure observers’ metacognitive sensitivity, specifically, their ability to distinguish their own correct and incorrect judgements // neurons encoding subjective decision confidence recorded from neurons in the lateral intraparietal cortex (LIP) // LI…		The DDM has been widely and very successfully applied to decision-making // the models of decision-making on which they are based, current theories of confidence and error monitoring have focused almost exclusively on decisions that are discrete and punctate in time: a decision is made when a boundary is reached ; errors are detected when a second change-of-mind bound is crossed; and confidence i…	https://royalsocietypublishing.org/doi/full/10.1098/rstb.2011.0416				5
30	Consumer Neuroscience: Applications, Challenges, and Possible Solutions	Hilke Plassmann, Vinod Venkatraman, Carolyn Yoon	Journal of Marketing Research	2015	The first decade of consumer neuroscience research has produced groundbreaking work in identifying the basic neural processes underlying human judgment and decision making, with the majority of such studies published in neuroscience journals and influencing models of brain function. Yet for the field of consumer neuroscience to thrive in the next decade, the current emphasis on basic science rese…	neuroimaging tools // blood glucose in self-control // measurements of brain metabolism // functional magnetic resonance imaging (fMRI) // biometrics such as skin conductance, eye tracking	neuroscientific methods provide additional tools and theories that complement more traditional // brain imaging allows for the measurement of neural activity not only during actual marketing-relevant behavior (e.g., attention, memory, affect, choice) // neuroimaging tools can help validate, refine, or extend existing marketing theories by providing insights into the underlying mechanism. // diffe…		consumer neuroscience can be productively applied to answer important questions in practice marketing. // common challenges to tackled by a) drawing inferences that extend beyond simple brain-behavior correlations, b) building on recent work that provides statistical grounding for behavior-to-brain inferences, and c) focusing on the reliability and generalizability of findings to the general popu…	https://journals.sagepub.com/doi/full/10.1509/jmr.14.0048				6
31	The Psychology and Neuroscience of Curiosity	Celeste Kidd Benjamin Y.Hayden	Neuron	2015	Curiosity is a basic element of our cognition, but its biological function, mechanisms, and neural underpinning remain poorly understood. It is nonetheless a motivator for learning, influential in decision-making, and crucial for healthy development. One factor limiting our understanding of it is the lack of a widely agreed upon delineation of what is and is not curiosity. Another factor is the d…				no profundiza nada sobre la toma de decisiones, se enforca en la curiosidad, conductas y mecanismos neurol{ogicos que la rodean.	https://www.sciencedirect.com/science/article/pii/S0896627315007679				7
32	Emotion and Decision Making: Multiple Modulatory Neural Circuits	Elizabeth A. Phelps, Karolina M. Lempert, and Peter Sokol-Hessner	Neuroscience	2014	Although the prevalent view of emotion and decision making is derived from the notion that there are dual systems of emotion and reason, a modulatory relation hip more accurately reflects the current research in affective neuroscience and neuroeconomics. Studies show two potential mechanisms for affect’s modulation of the computation of subjective value and decisions. Incidental affective states …	brain-imaging // PFC-dependent tasks and reduce PFC BOLD responses // BOLD responses // fMRI studies. // the ultimatum game // Iowa gambling task (IGT). // skin conductance response (SCR)	stress on the neural circuits that mediate decision making, the impact of stress may vary depending on the intensity and duration of the stressor // the roll of prefrontal cortex (PFC) in decision making // stress yields a similar shift from goal-directed to habitual choices in humans //studies, administered drugs targeting glucocorticoid and noradrenergic activity to explore the neurohormonal ch…		Studies show two potential mechanisms for affect’s modulation of the computation of subjective value and decisions // Changing emotion can change choices. This research suggests that there are neural mechanisms mediating the relation between affect and choice // we have attempted to identify the neural circuits that mediate between affect and decision making interaction. // literature suggests th…	https://aistrategyblog.com/wp-content/uploads/2017/11/82709-annualreviewofneuroscience_2014_phelps.pdf				8
13	Beyond Self-Report: Emerging Methods for Capturing Individual Differences in Decision-Making Process	Brenda L. Connors, Richard Rende and Timothy J. Colton	Frontiers	2016	People vary in the way in which they approach decision-making, which impacts real-world behavior. There has been a surge of interest in moving beyond reliance on self-report measures to capture such individual differences. Particular emphasis has been placed on devising and applying a range of methodologies that include experimental, neuroscience, and observational paradigms. This paper provides …	no aplica	No especificadas	The authors reported notable variation in option generation that was linked to a number of underlying cognitive processes. This study provides more evidence of the utility of intentionally designing decision-making scenarios as part of an effort to conduct an “individual-differences study” // a hypothetical decision task—the adult decision-making competence (A-DMC) measure—was associated with a n…	Connors et al. (2013) developed four hypothetical decision-making scenarios (financial, health, voting, and strategy) in which participants were given options to seek out (one at a time) additional pieces of information that could be used to come to a final decision as required by the task. This method gave rise to substantial variation in metrics of decision-making process, including the number …	This selective review has touched on a number of methods used to study individual differences in decision-making style and process that can complement more traditional self-report inventories. We conclude with a few broader considerations with respect to future directions for research. First, there is a convergence across multiple fields of inquiry on the insight that variation in decision-making…	https://www.frontiersin.org/articles/10.3389/fpsyg.2016.00312/full			9
2	The marketplace of ideology: “Elective affinities” in political psychology and their implications for consumer behavior	John T. Jost	Journal of Consumer Psychology	2017	An abundance of research in political psychology demonstrates that leftists and rightists (or liberals and conservatives) diverge from one another in terms of: (a) personality characteristics; (b) cognitive processing styles; (c) motivational interests and concerns; (d) the prioritization of personal values; and (e) neurological structures and physiological functions. In this article, I summarize…		Political psychology, Ideology, Liberalism, Conservatism, Motivation		Research Dialogue	the study of consumer psychology will be theoretically and practically enriched by attending to ideological differences, that is, countless ways in which C human behavior is shaped by left-right (or liberal-conservative) differences not only in terms of beliefs and opinions but also in terms of underlying psychological and neurological factors.	https://www.sciencedirect.com/science/article/abs/pii/S1057740817300487			10
4	Translation: Mentalizing as Treatment Target in Borderline Personality Disorder	Peter Fonagy, Patrick Luyten	APA Psyc Net	2015	The role of mentalizing in relation to borderline personality disorder (BPD) is examined with a view to achieving improved levels of mentalizing in BPD patients as a therapeutic target. The article seeks to explain why mentalizing works as a treatment target for BPD, and suggests that a mentalizing approach to BPD may be at the core of any successful intervention		ES UNA DESCRIPCIÓN DE SU MÉTODO no me parece que sea tan cercano al tema pero trae las palabras buscadas		1. A collaborative approach to and formulation of patient problems. 2. Identification of nonmentalizing processes. 3. General stance. a. Interventions consistent with the patient’s mentalizing capacity. b. Monitoring of the state of affective arousal. c. Focus on maintaining therapist mentalizing. d. Openness of therapist’s mind states and explicit identification of therapist’s feelings related t…	This article emphasizes the simultaneous consideration of disruptions in three closely linked domains in individuals with BPD: (a) in attachment relationships, (b) in different polarities of mentalizing, and (c) in the quality of epistemic vigilance and trust. Such a focus not only provides a comprehensive understanding of patients with BPD, rendering seemingly paradoxical features of patients wi…	https://psycnet.apa.org/record/2015-45637-004			11
33	Culture and decision making	J. Frank Yates, Stephanie de Oliveira	Organizational Behavior and Human Decision Processes	2016	The study of culture and decision making addresses variations in how and why people from different cultures sometimes tend to decide differently. This review is organized around what is intended to be a comprehensive analysis of the distinct fundamental questions that people must answer in the process of making virtually all real-life decisions. Our emphasis was on recent developments as well as …		Broad social and cognitive differences as drivers of more specific cultural differences // decision making // how people address the “need” issue // decision mode // the "alternatives” // "Possibilities // The “value” issue	social and cognitive differences: individualism-collectivism (or, similarly, independence-interdependence. // Cognitive style has also been a popular framework with which to study cultural decision-making differences. // psychological tendencies associated with different cultures due to powerful and relatively stable ecological forces such as climate, population density, disease burden, history o…	3.1 Need: “Does a decision need to be made?” 3.2. Mode: “Who (what) decides, and how?” 3.3. Investment: “What will it cost to make this decision?” 3.4. Options: “What are the alternatives?” 3.5. Possibilities: “What could happen if that action were taken?” 3.6. Judgment: “What would happen if that action were pursued?” 3.7. Value: “What will particular people like and dislike, and how much?” 3.8.…	This review reveals several areas of progress in the study of cross-cultural decision making. Since initial reviews of this discipline, which focused on probability judgments, risk, and decision making modes (Weber & Hsee, 2000), many other topics have received attention. Overall, the following cardinal decision issues have enjoyed the most attention: “mode,” “investment” (indecisiveness), “optio…	https://www.sciencedirect.com/science/article/pii/S0749597816303016			12
10	An Integrated World Modeling Theory (IWMT) of Consciousness: Combining Integrated Information and Global Neuronal Workspace Theories With the Free Energy Principle and Active Inference Framework; Toward Solving the Hard Problem and Characterizing Agentic Causation	Adam Safron	FRONTIERS	2020	The Free Energy Principle and Active Inference Framework (FEP-AI) begins with the understanding that persisting systems must regulate environmental exchanges and prevent entropic accumulation. In FEP-AI, minds and brains are predictive controllers for autonomous systems, where action-driven perception is realized as probabilistic inference. Integrated Information Theory (IIT) begins with consider…		Comparisons between four perspectives on aspects of consciousness: FEP-AI, IIT, GNWT, and IWMT. // Integrated Information Theory (IIT) axioms and postulates, with corresponding examples of experiences and mechanistic systems. // Neural frequency bands, their potential roles in predictive processing, and possible experiential consequences.	IWMT's primary focus is explaining means by which biological systems may generate phenomenality, or experience as a subjective point of view (Williford et al., 2018; Feiten, 2020). However, IWMT suggests that a variety of higher-order and meta-cognitive capacities may be required in order to obtain coherent subjectivity—although not necessarily involving either access or explicit self-consciousne…		IWMT suggests that this question may be satisfyingly answered if such a system can calculate—or probabilistically infer—sequences of sensorimotor states. Perhaps intuitively, such a sequential unfolding would have more of a resemblance to the flowing of the stream of consciousness for the kinds of embodied–embedded agents that we are. If models can generate particular combinations of information …	https://www.frontiersin.org/articles/10.3389/frai.2020.00030/full?fbclid=IwAR2F1iMIG0T2oIsoLqwjebHRMIdq_0HThmp4hn8MlSiLvR-wU2_nVE17yzI			13
11	Promoting Constructive Multicultural Attractors: Fostering Unity and Fairness From Diversity and Conflict	Peter T. Coleman, Danielle Coon, Robert Anderson	Journal of Applied Behavioral Science	2017	Enduring forms of bias and discrimination are well documented and pervasive in many organizations fueling costly patterns of destructive cross-cultural and multicultural conflict. Changes in these dynamics are often slow and beset with setbacks. In this article, we present a dynamical systems model of multicultural organizational change, which outlines how leveraging tension from such conflict ca…		Manifest attractor: passive forms of bias and discrimination, more pronounced in an organization. // Attractor dynamics: periods were more active and overt forms of racism or sexism come to the surface. // Distinct latent attractor: periods where qualitatively more tolerant and respectful behaviors and norms prevail.	properties of attractors: (a) their character/valence (from destructive to constructive and from passive to active), (b) their relative strength/depth (from shallow and weak to deep and robust), and (c) their current manifest or latent status within the system. // Latent attractors are particularly important to understand because they determine which states are more possible and sustainable for a…	Dynamics: Individual-Level Dynamics: functional neuroimaging has found that simple exposure to images of members of out-groups can stimulate activity in the amygdala.Research on different forms of individual-level complexity (cognitive, emotional, behavioral, and social identity complexity). // Group-Level Dynamics: A variety of group-level dynamics have been found to reinforce more positive mult…	This article argued that because bias and discrimination remain pervasive in many organizations and change in this area is slow and plagued with setbacks, we could benefit from learning how more intractable nonlinear systems do and do not change. With this aim, we presented a dynamical systems model of multicultural change that proposes that leveraging optimal tension from conflict in organizatio…	https://journals.sagepub.com/doi/abs/10.1177/0021886317702133			14

## Sheet: art Literature Review
Article Title	Author	Journal Title	ISSN	ISBN	Publication Date	Volume	Issue	First Page	Page Count	Accession Number	DOI	Publisher	Doctype	Subjects	Keywords	Abstract	Temas	Sujeto	Resultado	Procedimiento	Medicion de IC	IC trait or state	Comunidad (a quien va dirigido)	Division de trabajo o tareas	PLink
Accountable for What? The Effect of Accountability Standard Specification on Decision-Making Behavior in the Public Sector.	Aleksovska, Marija	Public Performance & Management Review	15309576		2021	44	4	707	28	152168643	10.1080/15309576.2021.1900880	Taylor & Francis Ltd	Article	Other General Government Support; PUBLIC sector; DECISION making; CIVIL service; PUBLIC administration; FAIRNESS; SOCIAL psychology		This study investigates how civil servants' decision-making behavior is affected by what they are held accountable for. We look into the effects of specification of the accountability standard, and analyze the behavioral changes that might arise by holding civil servants accountable for the implementation of specific rules, as opposed to more loosely defined standards, or no predefined standards …	public servants public accountability decision making processes decision impartiality	151public administration student alumni from Utrecht University (online) 88 students in five classrooms at three experimental conditions (experimental)	he hypothesis suggesting that accountability for general standards has positive effects on decision processes in terms of effort receives some tentative support, while the one linking specific standards to decision impartiality does not	online vignette same procedure in a clasrrom experimental setting	Auto IC	trait	behavioral and public accountabilty sciences		http://0-search.ebscohost.com.biblioteca-ils.tec.mx/login.aspx?direct=true&db=edb&AN=152168643&lang=es&site=eds-live&scope=site
DECISION MAKING AND DEMOGRAPHICS: A STUDY OF ACADEMICIANS IN INDIAN UNIVERSITIES.	Baba, Mubashir Majid	Journal of Organisation & Human Behaviour	22773274		2018	7	2022-03-02	23	11	132819109		Publishing India Group	Article	DECISION making; DEMOGRAPHIC surveys; COLLEGE teachers; INFERENTIAL statistics; SOCIAL interaction		Decisions are inter-related to the organisational life of a concern. Hence, the leader is committed to decisions not from the time he/she decides, but till such time that they are successfully implemented. The purpose of this paper is to examine the perception of faculty members towards decision making of their academic leaders in the sample select universities. The data collected were analysed u…	Percepción y toma de decisiones	719 cuestionarios (universidades del norte de la india) Profesores, Profesores Asociados y Profesores Asistentes de las universidades	1) los profesores percibieron la calidad de la toma de decisiones de sus líderes académicos en un nivel superior al promedio 2) las puntuaciones medias generales de los encuestados masculinos en comparación con las encuestadas femeninas 3) diferencia entre grupos de edad: de 25 a 35 mas alta, de 35 a 45 mas baja	estudio exploratorio-descriptivo Análisis estadístico descriptivo e inferencial	Indirectly by decision making	trair	escuelas, organizaciones educativas	Alfa de Cronbach 0,921, Análisis factorial exploratorio (AFE) y Análisis Factorial Confirmatorio (AFC)	http://0-search.ebscohost.com.biblioteca-ils.tec.mx/login.aspx?direct=true&db=edb&AN=132819109&lang=es&site=eds-live&scope=site
Majority and Minority Subgroup Argumentation Messages.	Beck, Stephenson J.	Communication Reports	08934215		May-Aug2019	32	2	69	13	136709398	10.1080/08934215.2019.1603317	Western States Communication Association	Article	DEBATE; COMMUNICATION; DECISION making; SOCIAL influence; THEORISTS	Argumentation; Majority/Minority Influence; Subgroups	Past research suggests that majority and minority subgroups influence group members in different ways. This exploratory study examined the communication behind such influence, specifically the argumentation messages majority and minority subgroup members use in decision-making. Using an argumentation coding scheme to analyze city commission meetings, communicative differences were found in relati…	Argumentation message and coding. Majority and Minority Influence. Argumentation Messages.	Televised cable broadcasts of four consecutive Lawrence, KS, city commission meetings.	Proportionally, minority members used more simple and complex arguables than the majority, while majority members used more convergent and divergent argumentation messages. In other words, playing to their strengths, majority subgroups were busy trying to determine where the subgroup division lines were, while minority sub- groups saw their best approach was to make strong and principled argument…	Chi-square test after coding variables.	Indirect meassuring by manual coding of conversational argumenting coding schem	state	Scholars.	Research Questions and Hypotheses. Sample and meeting transcript. Coding Procedures (the unitizing and coding phases).	http://0-search.ebscohost.com.biblioteca-ils.tec.mx/login.aspx?direct=true&db=edb&AN=136709398&lang=es&site=eds-live&scope=site
When the killing has been done: Exploring associations of personality with third-party judgment and punishment of homicides in moral dilemma scenarios.	Behnke, Alexander; Strobel, Anja; Armbruster, Diana	PLoS ONE	19326203		6/30/2020	15	6	1	27	144320473	10.1371/journal.pone.0235253	Public Library of Science	Article	PUNISHMENT; ETHICAL problems; PERSONALITY; HOMICIDE; JUDGMENT (Psychology); DECISION making		Killing people is universally considered reprehensible and evokes in observers a need to punish perpetrators. Here, we explored how observers' personality is associated with their cognitive, emotional, and punishing reactions towards perpetrators using data from 1,004 participants who responded to a set of fifteen third-party perspective moral dilemmas. Among those, four scenarios (architect, lif…	Killing personality cognitive,emotional, and punishment reactions perpetrators	1004 participants	Participants' moral appropriateness ratings, emotions towards perpetrators, and assigned punishments revealed complex scenario-personality interactions. Trait psychopathy was associated with harsher punishments in all scenarios but also with less concern about killing in general, an increased moral appreciation of utilitarian motives for killing, and a reduced concern about the killing of avoidab…	online sruvey	indirect via personality	Trait personality	personality researchers	dilemma presented test response	http://0-search.ebscohost.com.biblioteca-ils.tec.mx/login.aspx?direct=true&db=edb&AN=144320473&lang=es&site=eds-live&scope=site
The double-edged sword of diversity: Toward a dual pathway model.	Carter, Ashli B.; Phillips, Katherine W.	Social & Personality Psychology Compass	17519004		May2017	11	5	n/a	13	122899203	10.1111/spc3.12313	Wiley-Blackwell	Article	CATEGORIZATION (Psychology); DECISION making; INFORMATION processing; BIODIVERSITY; INTERGROUP communication		Williams and O'Reilly (1998) published a seminal review of diversity research that has become a classic resource for researchers and practitioners alike. In the current review, we update the theoretical record by discussing traditional views of, as well as recent developments to, the 3 prominent frameworks used to understand diversity: social categorization, similarity-attraction, and information…	Diversidad, categorización social, atracción de similitud e información y toma de decisiones	No aplica	Propuesta: el reconocimiento de la diversidad desencadena procesos de categorización social por los cuales los individuos hacen distinciones dentro y fuera del grupo, de modo que los miembros fuera del grupo son vistos como más diferentes del yo y los miembros del grupo son vistos como más similares. Debido a las fuerzas de atracción de similitud, los individuos tienen una mayor atracción social …	Revisión teórica		trait	sociologia, antrolopologia, psicologia social	Resumen e integración conceptuales recientes y de los últimos 20 años	http://0-search.ebscohost.com.biblioteca-ils.tec.mx/login.aspx?direct=true&db=edb&AN=122899203&lang=es&site=eds-live&scope=site
A Dollar for a Tree or a Tree for a Dollar? The Behavioral Effects of Measurement Basis on Managers' CSR Investment Decision.	Church, Bryan K.; Jiang, Wei; Kuang, Xi (Jason); Vitalis, Adam	Accounting Review	00014826		Sep2019	94	5	117	21	138959629	10.2308/accr-52332	American Accounting Association	Article	SOCIAL responsibility of business; INDUSTRIAL psychology; DECISION making; ORGANIZATIONAL behavior; COST; EXTERNALITIES; SOCIAL norms	corporate social responsibility; financial measures; nonfinancial measures	We experimentally investigate how managers' decisions to invest discretionary resources in the company's corporate social responsibility (CSR) initiatives are affected by whether the investment decision is denominated in financial or nonfinancial measures (i.e., the measurement basis used for decision making). We posit that nonfinancial measures bring attention to the society-serving nature of CS…	Corporate social responsibility (CSR). Managers’ decisions. The Role of Behavioral Norms in CSR Decision Making.	Undergraduate students enrolled at a U.S. public university were recruited to participate in our study. Ninety students took part in the pre-test, whereby they completed a general survey on their opinions about certain social issues. Seventy participants provided response (these participants took part in the main experiment). Thirty-three (37) provided responses above the scale midpoint and are c…	They find that the level of CSR investment is higher under a nonfinancial measurement basis than under a financial measurement basis, but only when the manager is personally supportive of CSR. Supplemental analysis indicates that CSR-supportive managers continue to invest more under a combined financial/nonfinancial measurement basis than under a financial measurement basis only. They find a stat…	They conduct a laboratory experiment in which student participants assume the role of a division manager in a corporation. The main experiment has a 2 x 2 between-participants design.	Indirect by corporate social responsiveness	state	Scholars. Decision makers. Leaders.	Background and hypothesis development. Participants and Pre-Test. Experimental Task and Procedures.	http://0-search.ebscohost.com.biblioteca-ils.tec.mx/login.aspx?direct=true&db=edb&AN=138959629&lang=es&site=eds-live&scope=site
Decision-Making Deficits in Adolescent Boys with and without Attention-Deficit/Hyperactivity Disorder (ADHD): an Experimental Assessment of Associated Mechanisms.	Dekkers, Tycho J.; Huizenga, Hilde M.; Popma, Arne; Bexkens, Anika; Zadelaar, Jacqueline N.; Jansen, Brenda R. J.	Journal of Abnormal Child Psychology	00910627		Apr2020	48	4	495	16	142293858	10.1007/s10802-019-00613-7	Springer Nature	journal article	TEENAGE boys; ATTENTION-deficit hyperactivity disorder; RISK-taking behavior; DECISION making; SUBSTANCE abuse	Attention-deficit/hyperactivity disorder (ADHD) . Decision making . Adolescence . Risk taking . Strategies	Adolescents with Attention-Deficit/Hyperactivity Disorder (ADHD) demonstrate increased levels of real-life risk-taking behavior like substance abuse and reckless behavior in traffic, which potentially originates in decision-making deficits. Using experimental gambling tasks, the current study investigated three potential underlying mechanisms: (1) risky vs. suboptimal decision making, (2) the com…	Adolescents with Attention-Deficit/Hyperactivity Disorder (ADHD). Risky vs. Suboptimal decision making. The complexity of decision-making strategies and. The influence of feedback.	181 male adolescents (81 ADHD, 100 Typically Developing (TD); Mage = 15.1 years)	This set of studies demonstrated consistent decision-making deficits in adolescent boys with ADHD: The use of less complex decision-making strategies may cause suboptimal decision making, both in situations with and without direct feedback on performance.	Experimental gambling tasks.	Indirectamente a través de estrategias de toma de desiciones	state	Scholars.	First, they addressed a common confound in many gambling tasks by disentangling risk seeking from suboptimal decision making, and found that ADHD-related decision-making deficits do not originate in increased risk seeking but in suboptimal decision making. Second, they assessed decision-making strategies with a Bayesian latent mixture analysis and found that ADHD-related decision-making deficits …	http://0-search.ebscohost.com.biblioteca-ils.tec.mx/login.aspx?direct=true&db=edb&AN=142293858&lang=es&site=eds-live&scope=site
The Swing Justice.	Enns, Peter K.; Wohlfarth, Patrick C.	Journal of Politics	00223816		Oct2013	75	4	1089	19	90594421	10.1017/S0022381613001035	University of Chicago Press	Article	UNITED States. Supreme Court; SWING voters; ATTITUDES of U.S. Supreme Court justices; JUDICIAL process; LEGAL judgments; DECISION making; AMERICAN law -- History; TWENTIETH century		In the Supreme Court’s most closely divided cases, one pivotal justice can determine the outcome. Given this fact, judicial scholars have paid substantial attention to the swing justice. This article makes two theoretical contributions to the study of the swing justice and this justice’s resulting influence on case outcomes. First, we show that in a substantial number of cases, the justice that c…	Swing Justice strategic and legal considerations	Pivotal Swing Vote during the Justice’s Tenure on the Supreme Court, among 5-to-4 Decisions, 1953–2009	the pivotal swing vote is significantly less likely to reflect attitudinal predispositions and more likely to reflect strategic considerations, such as the public’s preferences, and case-specific considerations such as the position advocated by the Solicitor General.	veredict analysis	Indirect by Average Marginal effect	state	Scholars and observers of judicial behavior	identifying the swing justice determine the swing justice on the median of the court analyze predictos, ideology or attitudinal predictos	http://0-search.ebscohost.com.biblioteca-ils.tec.mx/login.aspx?direct=true&db=edb&AN=90594421&lang=es&site=eds-live&scope=site
The genesis of strategy in new ventures: escaping the constraints of founder and team knowledge.	Fern, Michael J.; Cardinal, Laura B.; O'Neill, Hugh M.	Strategic Management Journal (John Wiley & Sons, Inc.)	01432095		Apr2012	33	4	427	21	71246444	10.1002/smj.1944	John Wiley & Sons, Inc.	Article	New business enterprises; Strategic planning; Entrepreneurship; Businesspeople; Management; Work experience (Employment); Business planning; Airline management; Decision making; Organizational goals; Organizational effectiveness; Scheduled air transportation; Scheduled Passenger Air Transportation; Experience		Although an entrepreneur's initial strategy choices have a critical effect on a new venture's survival, growth, and long-term performance, few studies have explored how pre-founding experience influences these choices. Founders who over rely on their historical industry experiences may simply replicate the strategies of legacy firms. In turn, little is known about how founders can break these exp…									http://0-search.ebscohost.com.biblioteca-ils.tec.mx/login.aspx?direct=true&db=bsu&AN=71246444&lang=es&site=eds-live&scope=site
Leaders' Cognitive Complexity, Distrust, and the Diversionary Use of Force.	Foster, Dennis M.; Keller, Jonathan W.	Foreign Policy Analysis	17438586		Jul2014	10	3	205	19	97052482	10.1111/fpa.12019	Oxford University Press / USA	Article	Government policy; Decision making; Cognition; Suspicion; Scholars; Political psychology		Some scholars have suggested that when faced with domestic political problems, leaders employ simplified decision processes, preferring action to deliberation and highly visible diversionary uses of force to alternative policies. Others contend that domestically embattled leaders will pursue a more rational examination of the costs and benefits of various options-the sort of deliberation that wil…	diversion Political problems conceptual complexity	Howell and and Pevehouse’s (2005, 2007) quarterly event count of “major” uses of American force	he findings indicate that more conceptually simple leaders-particularly when high in distrust, a trait linked to more hawkish policy inclinations-are significantly more likely to engage in diversion	monadic models content analysis	Indirect by cognitive complexity	State	foreing policy decision making political psychologist diversionary theorist	Data Collecttion Content coding modelling	http://0-search.ebscohost.com.biblioteca-ils.tec.mx/login.aspx?direct=true&db=bsu&AN=97052482&lang=es&site=eds-live&scope=site
Presidential Personality: Not Just a Nuisance.	Gallagher, Maryann E.; Allen, Susan H.	Foreign Policy Analysis	17438586		Jan2014	10	1	1	21	93629455	10.1111/fpa.12006	Oxford University Press / USA	Article	International Affairs; Foreign affairs; National Security; INTERNATIONAL relations; MASS media; EMPIRICAL research; DECISION making; FIVE-factor model of personality; UNITED States armed forces		Few systematic studies of US uses of force treat the inherent attributes of presidents as the key causal factors; nonetheless, the fact that individual leaders matter is evident to the public, the media, and foreign policymakers in other countries. This study advances the development of First Image explanations of conflict by empirically investigating the relationship between presidential persona…	Rasgos de personalidad, presidentes de EEUU, toma de decisiones	10 presidentes		modelo Big Five:	Indirectly by personality	trait	politicos, gobiernos	Se pidió a los biógrafos presidenciales, o "evaluadores especializados", que completar el formulario de observador del NEO-P-I-R	http://0-search.ebscohost.com.biblioteca-ils.tec.mx/login.aspx?direct=true&db=edb&AN=93629455&lang=es&site=eds-live&scope=site
Toward Cognitive Plurality on Corporate Sustainability in Organizations: The Role of Organizational Factors.	Hahn, Tobias; Aragón-Correa, J. Alberto	Organization & Environment	10860266		Sep2015	28	3	255	9	115449682	10.1177/1086026615604446	Sage Publications Inc.	Editorial	SUSTAINABILITY; DECISION making; BUSINESS case (Research); INSTITUTIONAL environment; DECENTRALIZATION in management; SELF-efficacy		The article discusses the role of individual decision-makers cognition and interpretations of corporate sustainability issues for understanding corporate responses to sustainability. It states that sustainability strategy of many companies is dominated by a business case approach. It highlights that cognitive plurality on sustainability in organizations can be generative for sustainability strate…	Corporate responses to sustainability Corporate responses to environmental and social issues	Several studies Several studies about decentralized decision making and sustainability strategies	Empowerment, organizational climate, and decentralization are most likely not the only organitational-level factors that may foster plurality of cognition of organizational members on sustainability issues. For instance, Howard-Grenville (2006) highlights the role of organizational culture for interpretations and actions on corporate sustainability. Hahn, Pinkse, Preuss, and Figge (inpress) argue…	Study selection; literature review		trait	Scholars; organizations	Review of a growing body of literature about: (1) Cognition in Organizations and Corporate Sustainability; (2) Toward Cognitive Plurality on Corporate Sustainability and (3) Organizational Factor for Cognitive Plurality on Corporate Sustainability.	http://0-search.ebscohost.com.biblioteca-ils.tec.mx/login.aspx?direct=true&db=edb&AN=115449682&lang=es&site=eds-live&scope=site
COGNITIVE FRAMES IN CORPORATE SUSTAINABILITY: MANAGERIAL SENSEMAKING WITH PARADOXICAL AND BUSINESS CASE FRAMES.	HAHN, TOBIAS; PREUSS, LUTZ; PINKSE, JONATAN; FIGGE, FRANK	Academy of Management Review	03637425		2015 Supplement	4015		18	25	101360319	10.5465/amr.2012.0341.test	Academy of Management	Article	SUSTAINABILITY; CORPORATE environmentalism; INDUSTRY & the environment; SOCIAL responsibility of business; DECISION making; FRAMES (Social sciences)		Corporate sustainability confronts managers with tensions between complex economic, environmental, and social issues. Drawing on the literature on managerial cognition, corporate sustainability, and strategic paradoxes, we develop a cognitive framing perspective on corporate sustainability. We propose two cognitive frames--a business case frame and a paradoxical frame-and explore how differences …	cognitive frame bussines case frame paradoxical frame cognitive content cognitive structure sensemaking procees sense of control issue valece	estado del arte	is argument offers a cognitive explanation for why managers rarely push for radical change when faced with complex and ambiguous issues, such as sustainability, that are characterized by conflicting yet interrelated aspects.	State of art	N/A	trait		estado del arte	http://0-search.ebscohost.com.biblioteca-ils.tec.mx/login.aspx?direct=true&db=edb&AN=101360319&lang=es&site=eds-live&scope=site
CORPORATE CONTROL AND THE SPEED OF STRATEGIC BUSINESS UNIT DECISION MAKING.	KOWNATZKI, MAXIMILIAN; WALTER, JORGE; FLOYD, STEVEN W.; LECHNER, CHRISTOPH	Academy of Management Journal	00014273		Oct2013	56	5	1295	30	91260218	10.5465/amj.2011.0804	Academy of Management	Article	STRATEGIC planning; STRATEGIC business units; MIXED methods research; DECISION making; QUALITATIVE research		Decision speed has long been recognized as a critical determinant of firm performance, particularly in dynamic environments. Extending prior studies, which have largely focused on firm-level decision speed in small- and medium-sized organizations, this study explores how control mechanisms set by corporate headquarters in multibusiness firms influence decision speed at the strategic business unit…	Velocidad en la toma de decisiones/ Unidades Estratégicas de Negocios (SBU)	5 emprensas de distintos países (30 evaluaciones )	Identificación de tipos de control corporativo: Establecimientos de metas, Incentivos extrínsecos, Incentivos negativos, Control del proceso de decisión, La resolución de conflictos, Imposición de estrategia.	Análisis de cuadrícula de repertorio y entrevistas	indirect meassuring	No menciona	Empresas: medianas, grandes, multinegocios	Es una técnica de entrevista que utiliza un análisis factorial no paramétrico, se realizó a través del software del t.o.p. GRID	http://0-search.ebscohost.com.biblioteca-ils.tec.mx/login.aspx?direct=true&db=edb&AN=91260218&lang=es&site=eds-live&scope=site
Cognitive flexibility and adaptive decision‐making: Evidence from a laboratory study of expert decision makers.	Laureiro‐Martínez, Daniella; Brusoni, Stefano	Strategic Management Journal (John Wiley & Sons, Inc.)	01432095		Apr2018	39	4	1031	27	128572719	10.1002/smj.2774	John Wiley & Sons, Inc.	Article	DECISION making; COGNITIVE flexibility; PROTOCOL analysis (Cognition); PROBLEM solving; DELIBERATION		<bold><italic>Research Summary</italic></bold>: How can strategic decision makers overcome inertia when dealing with change? In this article we argue that cognitive flexibility (i.e., the ability to match the type of cognitive processing with the type of problem at hand) enables decision makers to achieve significantly higher decision‐making performance. We show that superior decision‐making perf…	cognitive flexibility performance semiautomatic cognitive proccesses strategic inertia	49 strategic decision makers (executives and managers)	We show that superior decision‐making performance is associated with using semiautomatic Type 1 cognitive processes when faced with well‐structured problems, and more deliberative Type 2 processes when faced with ill‐structured problems	Experimento estimulo tipo de procesamiento tipo de problema medidas desempeño en la tarea	Indirectly by cognitive flexibity coding	trait	cognitive science researchers		http://0-search.ebscohost.com.biblioteca-ils.tec.mx/login.aspx?direct=true&db=edb&AN=128572719&lang=es&site=eds-live&scope=site
Should retail trade companies avoid recruiting maximisers?	Liu, Yu-Lun; Keeling, Kathleen A.; Papamichail, K. Nadia	Management Decision	00251747		2015	53	3	730	21	102140322	10.1108/MD-06-2014-0402	Emerald Publishing Limited	Article	Administration of Human Resource Programs (except Education, Public Health, and Veterans' Affairs Programs); Human Resources Consulting Services; All Other Miscellaneous Store Retailers (except Tobacco Stores); All other miscellaneous store retailers (except beer and wine-making supplies stores); All other miscellaneous general merchandise stores; RETAIL industry; JOB satisfaction; EMPLOYEE recru…	Maximiser, Satisficer, Recruitment, Information Source, Decision-making Style, Retail Sector	Purpose - The purpose of this paper is to investigate differences in characteristics, job outcome experiences and attitudes of maximiser and satisficer decision-making style groups working in the retail trade. Design/methodology/approach - A survey of 140 participants who have accepted a job offer in the retail trade in the past six months in the USA was conducted on Amazon Mechanical Turk. The s…	Attitudes of maximiser and satisficer decision-makers. Decision-making Style. .	140 US participants who have accepted a retail job offer in the past six months.	The results show that compared to satisficers, maximisers exert more effort when searching job information, have higher uncertainty avoidance and need for cognition, and experience more post-decisional regret. For recruitment information sources, while satisficers rely on their families and friends for information, maximisers are more likely to obtain job-related information from other sources su…	One hundred and forty (140) participants were recruited from Amazon Mechanical Turk (AMT). Only participants who had accepted a job offer in the retail trade in the past six months in the U.S. were selected to join the survey. The 6-item Maximisation Scale (MS)-short provided the evaluation for the individual participants’ decision-making style.	Indirect by people features	trait	Retail trade companies. Recruiting staff.	Systematic review and conceptualizations. Sample selection. Information analysis.	http://0-search.ebscohost.com.biblioteca-ils.tec.mx/login.aspx?direct=true&db=edb&AN=102140322&lang=es&site=eds-live&scope=site
Making Sense of a Most Popular Metaphor in Management: Towards a HedgeFox Scale for Cognitive Styles.	Meynhardt, Timo; Hermann, Carolin; Anderer, Stefan	Administrative Sciences (2076-3387)	20763387		Sep2017	7	3	33	23	125301967	10.3390/admsci7030033	MDPI	Article	Industrial management; Problem solving; Decision making; Cognitive styles; Employee psychology	cognition; cognitive style; decision making; dimensionality; hedgehog-fox metaphor; public value	Research on cognitive style has gathered momentum over the past 40 years, especially with respect to learning, problem-solving, and decision-making. This investigation adapts Tetlock's hedgehog-fox scale for German-speaking respondents through three large-scale studies (n = 17,072) and examines the influence of cognitive style on employees' public value assessments of their employing organization…	Estilo cognitivo en la toma de decisiones, Metáfora de erizo y valor público	Tres estudios a gran escala ( n = 17,072) (empleados de empresas y organizaciones en Alemania y Suiza)	La escala cumple con los criterios psicométricos Empíricamente demuestra la diferencia entre estilos cognitivos La flexibilidad del estilo cognitivo se está volviendo cada vez más importante en los negocios y la gestión	Encuestas	Indirectamente a traves de hedgefox scale	trait	Ciencia política, gestión/administración empresarial	El estudio 1 se llevó a cabo en Suiza y se utilizó para el desarrollo de escalas. Los estudios 2 y 3 se realizaron en Suiza y Alemania y se utilizaron para confirmar la adaptación de la escala. validar la escala erizo-zorro análisis factorial exploratorio/análisis factorial confirmatorio	http://0-search.ebscohost.com.biblioteca-ils.tec.mx/login.aspx?direct=true&db=bsu&AN=125301967&lang=es&site=eds-live&scope=site
The Role of Case Complexity in Judicial Decision Making.	MOYER, LAURA P.	Law & Policy	02658240		Jul2012	34	3	291	22	75254881	10.1111/j.1467-9930.2012.00362.x	Wiley-Blackwell	Article	UNITED States; DECISION making; LEGAL judgments; THOUGHT & thinking; IDEOLOGY; PSYCHOLOGY; JUDGES		The literature on ideology and decision making offers conflicting expectations about how judges' ideology should affect their votes in cases that raise many legal issues. Using cases from the U.S. courts of appeals, I examine the strength of ideology as a predictor of sincere voting in single and multi-issue cases, and test whether the same effect for ideology can be seen for liberal and conserva…	ideology votes desicion single and multi-issue cases	judicial cases	For all judges, ideology yields a larger effect as the number of issues increases; however, conservative judges are much more likely than liberal judges to cast sincere votes at all levels of complexity	categorization and logistic regression	Indirect meassuring trough legal arguments	state		labelling each vote determine the ideology of each judge describe ans test models	http://0-search.ebscohost.com.biblioteca-ils.tec.mx/login.aspx?direct=true&db=edb&AN=75254881&lang=es&site=eds-live&scope=site
	Neely Jr., Brett H.; Lovelace, Jeffrey B.; Cowen, Amanda P.; Hiller, Nathan J.	Journal of Management	01492063		Jul2020	46	6	1029	34	143674216	10.1177/0149206320908640	Sage Publications Inc.	Article	EMPLOYMENT references; SENIOR leadership teams; VERDICTS; LITERATURE reviews	leadership; strategic leadership; top management teams/upper echelon; CEO; decision making	After more than 35 years, Hambrick and Mason's upper echelons theory (UET) stands as one of the most influential perspectives in management research. However, as the literature and its attendant reviews have become more numerous and specialized, discussion of the fundamental conceptual and methodological critiques leveled against research utilizing the UET perspective has grown fragmented. As suc…	Upper Echelons Theory (UET) Leaders and organizations Practices for UET researchs	Metacritiques of UET research (35 articles)	Study selection: The discussion of these metacri- tiques is not intended to simply to offer research questions for future study; rather, this approach fundamentally aims to advance more consistent standards for how all UET research should be conducted. We hope that the idea of examining metacritiques might also be extended to other literatures facing similar challenges. As executives guide their …	Synthesis methods: They escribe the procedure used to identify the five metacritiques—three conceptual and two methodological. Then they explain how they identified and reviewed the past decade of UET research in order to assess the progress made on each critique. In addition, They offer concrete, forward-looking recommendations for all five critiques. Finally, They close by discussing how these …		trait	Scholars; CEOs; leaders and their organizations	They first synthesize the central con ceptual or methodological charges made in prior reviews, then assess recent progress, and finally, close each section by issuing a verdict on the state of the science and offering best practices for UET research moving forward (i.e., not literature reviews or meta-analyses)	http://0-search.ebscohost.com.biblioteca-ils.tec.mx/login.aspx?direct=true&db=edb&AN=143674216&lang=es&site=eds-live&scope=site
An Exploration of Ethical Decision Making with Intelligence Augmentation.	Ogunbiyi, Niyi; Basukoski, Artie; Chaussalet, Thierry; Batarseh, Feras A.	Social Sciences (2076-0760)	20760760		Feb2021	10	2	57	1	148973691	10.3390/socsci10020057	MDPI	Article	ARTIFICIAL intelligence; DECISION making; ETHICS; RACISM; QUALITY of service		In recent years, the use of Artificial Intelligence agents to augment and enhance the operational decision making of human agents has increased. This has delivered real benefits in terms of improved service quality, delivery of more personalised services, reduction in processing time, and more efficient allocation of resources, amongst others. However, it has also raised issues which have real-wo…	Inteligencia artificial, toma de decisiones, ética	No aplica	Recomendaciones: 1) la explicación proporcionada por el explicador anule la solicitud del usuario de una explicación para eventos anormales y que esté disponible 2) la explicación debe presentarse de una manera que siga las "reglas básicas de conversación". Esto incluiría solo presentar información relevante para el usuario en función de su modelo mental 3) brindar al usuario la capacidad de cola…	Revisión de la literatura		state	Médicos, agencias de financiamiento (bancos)	Revisión de literatura que sintetiza los campos de la toma de decisiones éticas y la IA explicable	http://0-search.ebscohost.com.biblioteca-ils.tec.mx/login.aspx?direct=true&db=edb&AN=148973691&lang=es&site=eds-live&scope=site
Policy Perspectives on National Security and Foreign Policy Decision Making.	Redd, Steven B.; Mintz, Alex	Policy Studies Journal	0190292X		Apr2013 Supplement	41		S11	26	86728895	10.1111/psj.12010	Wiley-Blackwell	Article	National Security; Foreign affairs; International Affairs; DECISION making; INTERNATIONAL relations -- Government policy; NATIONAL security; RATIONAL choice theory; GROUPTHINK theory; CRISES		This article reviews major decision-making models with an emphasis on basic theoretical perspectives as well as on how these models explain foreign policy decision making and national and international security decisions. Furthermore, we examine how these models have been utilized in explanations of various international crises. Specifically, for each model, we present examples drawn from the lit…	desicion making models rational choice, cybernetic model, prospect theory, poliheuristic theory, organizational and bureaucratic politics, groupthink and polythink, and analogical reasoning	Theory and applied cases	Strenghts of each model	Content analysis	Indirectamente con analicis de contenido	No menciona	foreing policy scholars	Highlight keyconcepts illustrate with and example	http://0-search.ebscohost.com.biblioteca-ils.tec.mx/login.aspx?direct=true&db=edb&AN=86728895&lang=es&site=eds-live&scope=site
Can Mindfulness be Helpful in Team Decision‐Making? A Framework for Understanding How to Mitigate False Consensus.	Selart, Marcus; Schei, Vidar; Lines, Rune; Nesse, Synnøve	European Management Review	17404754		Dec2020	17	4	1015	12	147673642	10.1111/emre.12415	Wiley-Blackwell	Article	COGNITIVE bias; MINDFULNESS; DECISION making; AMBIGUITY tolerance; CONSENSUS (Social sciences); SELF-efficacy; ACCEPTANCE & commitment therapy	team mindfulness; false consensus; organizations; sense-making	Mindfulness has recently attracted a great deal of interest in the field of management. However, even though mindfulness – broadly viewed as a state of active awareness – has been described mainly at the individual level, it may also have important effects at aggregated levels. In this article, we adopt a team‐based conceptualization of mindfulness, and develop a framework that represents the pow…	Team-based conceptualization of mindfulness False consensus Open-mindedness Participation Empowerment Conflict management Value and ambiguity tolerance	The theory and practice of team mindfulness .	Theoretically, this study’s central contribution is a preliminary conceptualization of how team mindfulness may facilitate the reduction of false consensus, which constitutes a significant pitfall in team decision-making. The most important novel feature of this study is its examination of team mindfulness as a moderator between the five independent variables (i.e., open- mindedness, participatio…	Systematic review; Theoretical implications; Practical implications		trait	Leaders ; organization	Systematic review and conceptualizations of team mindfulness. Five propositions about team mindfulness and Discussion.	http://0-search.ebscohost.com.biblioteca-ils.tec.mx/login.aspx?direct=true&db=edb&AN=147673642&lang=es&site=eds-live&scope=site
Dynamics of Negative Evaluations in the Information Exchange of Interactive Decision-Making Teams: Advancing the Design of Technology-Augmented GDSS.	Silver, Steven D.	Information Systems Frontiers	13873326		Dec2021	23	6	1621	22	153818928	10.1007/s10796-020-10063-y	Springer Nature	Article	INFORMATION sharing; DECISION making; INFORMATION modeling; TEAMS; EMPIRICAL research	Team decision-making. Information exchange in teams. AI-augmented GDSSs . Ill-structured decisions . Negative evaluations in information typologies.	Applications of technology that contribute to managing decision-making teams for their objectives benefit from an explicit account of microprocessing in the information exchange of team members. While negative evaluations are well recognized as a key information type in this exchange, the micro-processing that underlies its exchange has not been well defined. Negative evaluations will be proposed…	managing complexity in the interaction computer management of interactive teams Theory on the Information Exchange of Interactive Teams ill-structured decision-making socioemo- tional climates negative evaluations in interactive teams Technology in a GDSS (Group Decision Support Systems (GDSS))	Teams with members that have heterogeneous backgrounds and different status	Results of syntheses: In processing negative evaluations as information, the social structure of a team in the distribution of status is important to estimating process gains and losses for group or team objectives. A tendency for a team to decrease the total number of negative evaluations that are exchanged as the variance in the status distribution increases (risk aversion). Negative evaluation…	Numerical Model of the Dynamics of Negative Evaluations ( computational program in C++: compiles individual records of information exchange by each of five team mem- bers that follow from the previously defined micro-processing in individual agents and sums them across members to team levels). GDSSs For Managing Information Exchange: GDSS technology and a Prototypical AI-Supported	indirect meassuring	No menciona	teams as decision-making problem- solving units in organizations	Design of a GDSSs that uses available capabilities in AI to manage team information exchange toward objectives in ill-structured decision-making: First, negative evaluations are processed as information. The series of organizing assumptions that follow from the foregoing account of the dynamics of negative evaluations as information and affect was a basis for an equation system that operationaliz…	http://0-search.ebscohost.com.biblioteca-ils.tec.mx/login.aspx?direct=true&db=edb&AN=153818928&lang=es&site=eds-live&scope=site
DYNAMIC DECISION MAKING: A MODEL OF SENIOR LEADERS MANAGING STRATEGIC PARADOXES.	SMITH, WENDY K.	Academy of Management Journal	00014273		Dec2014	57	6	1592	32	99846858	10.5465/amj.2011.0932	Academy of Management	Article	DECISION making; SENIOR leadership teams; PARADOX; ORGANIZATIONAL aims & objectives; QUALITATIVE research; DILEMMA; STRATEGIC business units; ORGANIZATIONAL commitment; ORGANIZATIONAL structure	Managing Strategic Paradoxes.	Senior leaders increasingly embed paradoxes into their organization's strategy, but struggle to manage them effectively. To better understand how they do so, I compared in-depth qualitative data from six top management teams exploring and exploiting simultaneously. The results informed a model of dynamic decision making in which strategic paradoxes can be effectively engaged. The details of this …	Managing Strategic Paradoxes. Model of Dynamic Decision Making to Manage Strategic Paradoxes. Leadership Practices.	6 (six) top management teams.	Model of Dynamic Decision Making to Manage Strategic Paradoxes. The results informed a model of dynamic decision making in which strategic paradoxes can be effectively engaged. The details of this dynamic decision- making model extend and complicate our understanding of managing paradoxes by depicting dilemmas and paradoxes as interwoven, explicating a consistently inconsistent pattern of address…	Qualitative data: including interviews, observations and archival materials. Three approaches to Managing Strategic Paradoxes.	Indirect trough leadership practices	state	Scholars. Decision makers. Leaders.	Research Context and Case Selection (500 corporations). Data Collection (two years including interviews, observations and archival materials). Data Analysis.	http://0-search.ebscohost.com.biblioteca-ils.tec.mx/login.aspx?direct=true&db=edb&AN=99846858&lang=es&site=eds-live&scope=site
Factors influencing the decision to crowdsource: A systematic literature review.	Thuan, Nguyen; Antunes, Pedro; Johnstone, David	Information Systems Frontiers	13873326		Feb2016	18	1	47	22	113251465	10.1007/s10796-015-9578-x	Springer Nature	Article	CROWDSOURCING; DECISION making; TECHNOLOGICAL innovations; SWARM intelligence; HUMAN intelligence (Intelligence service)		Crowdsourcing is currently attracting much attention from organisations for its competitive advantages over traditional work structures regarding how to utilise skills and labour and especially to harvest expertise and innovation. Prior research suggests that the decision to crowdsource cannot simply be based on perceived advantages; rather multiple factors should be considered. However, a struct…	“Crowdsource”, contracción de personal, toma de decisiones	No aplica	1) la tarea que la organización quiere hacer crowdsourcing; 2) el capital humano o personas que realizan la tarea; 3) la gestión que planifica y coordina la tarea; y 4) el entorno que lo rodea decisiones gerenciales. Estas capas constituyen un marco apoyando la decisión de crowdsourcing	Revisión sistemática de la literatura		neither	Organizaciones, empleadores	Método de revisión: seis etapas: la selección de artículos, el filtrado de artículos, la clasificación de artículos, la búsqueda hacia adelante y hacia atrás, la extracción de datos y la síntesis de datos	http://0-search.ebscohost.com.biblioteca-ils.tec.mx/login.aspx?direct=true&db=edb&AN=113251465&lang=es&site=eds-live&scope=site
Assessing Personality Patterns of Functioning in a Decision-Making Ambiguous Task: The Rorschach Reality-Fantasy Scale (RFS-2).	Tibon-Czopp, S.; Appel, L.; Zeligman, R.	Group Decision & Negotiation	09262644		Jan2016	25	1	65	11	112455593	10.1007/s10726-015-9432-z	Springer Nature	Article	DECISION making; CHOICE (Psychology); RORSCHACH Test; PROJECTIVE techniques; ESTIMATION theory		Various studies suggest that individual differences in personality patterns of functioning are strong determinants of both psychopathological manifestations and negotiation effectiveness in high functioning individuals. It has been argued that the lack of empirical confirmation for these claims is attributable to methodological limitations. The present paper suggests using the Reality-Fantasy Sca…	Personalidad, negociación, manchas de Rorschach	1) muestra ((exposición al terror elevado) Estudiantes judíos de Israel: 41: (20 hombres) y 21 mujeres, de 19 a 35 años 2) muestra: 49: 19 h y 30 mujeres ((Baja exposición al terror) 3) muestra: (Exposición a la guerra del Líbano) 30: 5 hombres 25 mujeres	No se encontraron diferencias significativas entre los 3 grupos	Anova de 1 vía	indirect meassuring trough RORSchach scale	trait	clínicos, escuelas, ONGs	Seis grupos de evaluadores examinaron una muestra de las respuestas registradas; cada uno de ellos incluía a los dos evaluadores que originalmente calificaron el protocolo. La confiabilidad entre evaluadores se calculó para una muestra de 35 protocolos seleccionados al azar de la muestra original	http://0-search.ebscohost.com.biblioteca-ils.tec.mx/login.aspx?direct=true&db=edb&AN=112455593&lang=es&site=eds-live&scope=site
Structures of Logic in Policy and Theory: Identifying Sub-systemic Bricks for Investigating, Building, and Understanding Conceptual Systems.	Wallis, Steven	Foundations of Science	12331821		Aug2015	20	3	213	19	108466549	10.1007/s10699-014-9360-4	Springer Nature	Article	Grantmaking Foundations; METATHEORY; CONCEPTUAL models; SCHOLARSHIPS; CAUSAL logic; DECISION making		A rapidly growing body of scholarship shows that we can gain new insights into theories and policies by understanding and increasing their systemic structure. This paper will present an overview of this expanding field and discuss how concepts of structure are being applied in a variety of contexts to support collaboration, decision making, learning, prediction, and results. Next, it will delve i…	Estructura lógica, argumentación, políticas publicas	No aplica	Estructuras lógicas: atómica, circular, lineal, Branching y Concatenada	Revisión de literatura: Consortial benchmarking		state as an ability	gobiernos, cientificos sociales	Conjunción de académicos para proporcionar una forma de revisión de la literatura, luego involucra a los participantes de la industria para que se entrevisten entre sí para determinar las mejores prácticas.	http://0-search.ebscohost.com.biblioteca-ils.tec.mx/login.aspx?direct=true&db=edb&AN=108466549&lang=es&site=eds-live&scope=site
The Benefits of Early Diverse and Late Shared Task Cognition.	Wang, Shirley; Sauer, Stephen J.; Schryver, Tom	Small Group Research	10464964		Jun2019	50	3	408	32	136767620	10.1177/1046496419835917	Sage Publications Inc.	Article	COGNITIVE structures; COGNITION; STUDENT adjustment; DECISION making; TASKS		To perform well over time, teams must balance competing needs—the need to make quality decisions and the need to coordinate action. However, these elements are paradoxically related because the processes that improve one can inhibit the other. The present article examines the role of task accomplishment phases as moderating the value of cognitive structure on teams' performance trajectory and end…	action coordination competing needs task acomplisment phases cognitive structure perrformance trajecory end-state performance	52 Students teams	-we find that heterogeneous task cognition is beneficial in the strategizing phase, but that this effect reverses during the implementation–adjustment phase when homogeneous task cognition becomes more useful -action processes as a substitute for homogeneous task cognition during implementation–adjustment and propose that teams can overcome suboptimal cognitive configurations	Performance test in simmulated tasks	indirectly trhough task cognition	state	team work	Simullated competing scenarios 6 sessions decision across the 6 sessions Final Meassures at the end	http://0-search.ebscohost.com.biblioteca-ils.tec.mx/login.aspx?direct=true&db=edb&AN=136767620&lang=es&site=eds-live&scope=site
PARADOXICAL LEADER BEHAVIORS IN PEOPLE MANAGEMENT: ANTECEDENTS AND CONSEQUENCES.	YAN ZHANG; WALDMAN, DAVID A.; YU-LAN HAN; XIAO-BEI LI	Academy of Management Journal	00014273		Apr2015	58	2	538	29	102222220	10.5465/amj.2012.0995	Academy of Management	Article	EXECUTIVES -- Psychology; PARADOXES; SUPERVISION of employees; INSTITUTIONAL environment; COMPETITION (Psychology); CONFIRMATORY factor analysis; INDIVIDUALISM; ADAPTABILITY (Psychology); DECISION making; AUTONOMY (Psychology)		As organizational environments become increasingly dynamic, complex, and competitive, leaders are likely to face intensified contradictory, or seemingly paradoxical, demands. We develop the construct of "paradoxical leader behavior" in people management, which refers to seemingly competing, yet interrelated, behaviors to meet structural and follower demands simultaneously and over time. In Study …	Paradoxical leader behavior integrative complexity holistic thinking structural and followe demands	5 samples for Factor analysis and item validation more than 1.5k in total 588 emplyees and 76 supervisors for study	We find that the extent to which supervisors engage in holistic thinking and have integrative complexity is positively related to their paradoxical behavior in managing people, which, in turn, is associated with increased proficiency, adaptivity, and proactivity among subordinates	questionare study	Manual coding and item coding from q methodology	State	executive leaders organizational anda managerial researchers Eastern emphasis is realized (the study was conducted at China only with chinese people)		http://0-search.ebscohost.com.biblioteca-ils.tec.mx/login.aspx?direct=true&db=edb&AN=102222220&lang=es&site=eds-live&scope=site
Emotional intelligence, psychological safety, and team decision making.	Zhou, Wencang; Zhu, Zhu; Vredenburgh, Donald	Team Performance Management	13527592		2020	26	2022-02-01	123	19	142362035	10.1108/TPM-10-2019-0105	Emerald Publishing Limited	Article	EMOTIONAL intelligence; DECISION making; GROUP decision making; TEAMS; BUSINESS students	Emotional intelligence, Psychological safety, Team decision-making	Purpose: As teamwork becomes more prevalent in organizational decision-making, the influence of emotional intelligence (EI) on team decision-making process demands more research attention. This study aims to investigate the impact of EI on team psychological safety and decision-making performance. Design/methodology/approach: Team decision-making performance and decision quality from a team decis…	Emotional intelligence (EI). Decision-making process. Team emotional intelligence and decision-making.	54 decision-making teams composed of 241 undergraduate business students from a Mid-Atlantic University.	This study provides empirical evidence that individual EI is positively related to individual influence on team decisions. Team-level EI improves team decision-making performance through increases in psychological safety. This study furthers research showing that emotions are pertinent to social interactions, including group decision-making, and therefore suggests the desirability of investigatin…	Regression analysis to test individual and team's EI relationship with team decision performance and the mediation effect of psychological safety.	indirect trough emotional intelligence	state	Organizational decision-makers.	Theory and hypotheses. Selection sample. Regression analysis.	http://0-search.ebscohost.com.biblioteca-ils.tec.mx/login.aspx?direct=true&db=edb&AN=142362035&lang=es&site=eds-live&scope=site
Cognitive Structure and Foreign Policy Change: Israel’s Decision to Talk to the PLO.	Ziv, Guy	International Relations	00471178		Dec2011	25	4	426	29	69548575	10.1177/0047117811404580	Sage Publications, Ltd.	Article	MUNAZZAMAT al-Tahrir al-Filastiniyah; Foreign affairs; International Affairs; COGNITIVE psychology; INTERNATIONAL relations; DECISION making; PERES, Shimon, 1923-2016; RABIN, Yitzhak, 1922-1995; SHAMIR, Itzhak, 1915-2012		Rationalist explanations of foreign policy change are underdetermined because they overlook the decision-makers themselves. Insight from cognitive psychology shows that individuals’ cognitive structures provide a useful lens through which to understand why some people are more likely than others to change their core beliefs. Two related cognitive variables – cognitive openness and cognitive compl…	cognitive structure cognitive structure cognitive openess cognitive complexity dialogue	thre prime ministers PLO	The levels of decision-makers’ cognitive openness and complexity are key to determining the likelihood that they will change their beliefs on a core policy issue that can, in turn, lead to foreign policy change.	análisis del discurso	indirectly trought AD	state	decision makers on foreing policy	review biography interpretative of cognitive structure and cognitive coplexity semi-structured interviews with one prime minister and familiars	http://0-search.ebscohost.com.biblioteca-ils.tec.mx/login.aspx?direct=true&db=edb&AN=69548575&lang=es&site=eds-live&scope=site

## Sheet: Figura 4
Organization employees	16
Academic participants	4
Adolescents	1
Systematic reviews	10

## Sheet: Figura 6
Organization and management	21
Behavior	20
AI and computational sciences	9
Other	22

## Sheet: Figura 8
Quantitative	15
Qualitative	2
Mixed	4
Systematic reviews	10

## Sheet: Figura 10
IC proxy	18
Auto IC	1
Manual coding of IC	1

## Sheet: Figura 12
IC as a state	12
IC as trait	15
Not specified	4

## Sheet: PRISMA NEURO
CRITERIO	1	2	3	4	5	6	7	8	9	10	11	12	13	14	15	16	17	18	19	20	21	22	23	24	25	26	27	28	29	30	31	32	33	34	35	RESULTADOS
Sin texto completo	2	4	4	4	3	3	3	4	5	5	1	5	1	5	2	6	4	5	3	5	1	0	7	5	3	4	3	2	6	5	2	4	3	3	3	125
page not found	1								1		1	1																								4
Tesis de posgrado	1					1				2			2	1		1	1			1	1	2	1	1			1	3			2		3		1	25
REVIEW PENDIENTE	0	0	0		0		0																													0		14
Artículo de divulgación	1																	1																		2
NO ES DEL TEMA (no cumple con tener los 3 temas buscados)	4	4	3	1	5		5	1	2	2	4	2	6	3	3	1	3	4	2	2	3	7	1	1	4	2	1	1	1	3	3	3		2	3	92
Es un libro		1		1		1			1		1	1				1			2	2	2					2	1	1		1				1	1	20
SI pasaron el filtro	1	1	3	1		2	1	1		1	1			1	2		1				1				1					1						19		5 experimentales y 8 se movieron a revies
Es un capítulo de un libro				1	1	1		1							3												1									8
Es un tesina				1																																1
White paper				1		1					1																									3
Artículo sin adscripción a un Journal					1			2											1		1							1	1							7
Duplicado						1																														1
Sin acceso al art completo a pesar de indicar que sí							1										1		1							1	1									5
Está en otro idioma								1											1								1					1	2	1	1	8
Es una lista de bibliografías									1																1											2
Es una disertación											1					1						1			1	1	1	1	1		1	2	1	3		15
Repetido												1	1								1		1	2				1	1		1		1		1	11
DUDA si lo consideramos o no													0	0							0	0								0						0
Programa de una reunión anual																								1												1
Reporte sin journal																															1					1
																																				0
SUMA	10	10	10	10	10	10	10	10	10	10	10	10	10	10	10	10	10	10	10	10	10	10	10	10	10	10	10	10	10	10	10	10	10	10	10	350
																																				0
CRITERIO	RESULTADOS
Sin texto completo	125		130
page not found	4		4
Tesis de posgrado	25		41
Artículo de divulgación	2		2
NO ES DEL TEMA (no cumple con tener los 3 temas buscados)	92		92
Es un libro	20		20
SI pasaron el filtro	19		19
Es un capítulo de un libro	8		8
Es un tesina	1		0
White paper	3		3
Artículo sin adscripción a un Journal	7		8
Duplicado	1		12
Sin acceso al art completo a pesar de indicar que sí	5
Está en otro idioma	8		8
Es una lista de bibliografías	2		2
Es una disertación de tesis	15
Repetido	11
Programa de una reunión anual	1		1
Reporte sin journal	1
SUMATORIA	350		350

## Sheet: Initial coding
	Subject	Object	Rules	Community	division of labour	outcomes
4		Mentalizing, BPD disorders		Mental health practitioners		We believe that the effectiveness of the mentalizing approach in helping patients with BPD might be particularly explained by the fact that it enables the therapist to maintain and foster a mentalizing stance, even—and perhaps particularly— under high arousal conditions that are so typical of work with these patients. As a result,
6	posts to political news websites, presidential State of the Union addresses, and writing samples by laypersons	mental operations, bodily operations, political ideology	content-coding texts	scholars in language and social psychology	sorting websites, sampling texts, snowballing samples	(Study 3) converged on the hypothesis that texts produced by those with liberal ideologies would score positively in mind–body terms (reflecting a greater relative mental focus), whereas texts produced by those with conservative ideologies would score negatively in mind–body terms (reflecting a greater bodily focus)
7	Consumption patterns	traits associated with a conservative, voting behavior, religiosity, consumers’ routine, product choices.	markey analysys	preference of products analyst	database of sales, develop product categories, create measures of brand comsumption, retrieve values	conservatism as predictors of brand consumption / net impact of conservatism after we controlled for a variety of socioeconomic characteristics, marketing-mix variables (product, price, promotion, and placement), and a set of fixed effects that absorbed any differences in product quality across retail chains / conservative counties are associated with lower market shares for generics and a higher…
8	Bismarck's private letters and memoranda	Systems of decision making	Case analysis	Scholar in international affairs	highlight the internal contestation over the direction of Prussian foreign policy and the implications for international relations theory	Realism would need to confine its scope to a limited set of instances in which leaders think rationally and conceive of their interests egoistically
9	presidents who governed the Western Hemisphere in 1945–2012	personality traits of presidents, impact on executive politics	psychometric	Students of political elites	expert survet, psyhometric evaluation, retriev value, examine data	integrate both approaches by incorporating insights from differential psychology to treat the personality traits of presidents as independent variables.
12	46 paricipants 12 with no demente and 34 with different types	interpersonal engagement, social attention, Neuropsychological Assessment, Storytelling Analyses, StoryComplexity	Experimental observation	Clinical practitioners	assessment of their social functioning abilities, testing session, social interaction evaluation, video analysis	atients had the most unusual patterns of storytelling across neurodegenerative disease groups,
25		visual scenes, psychophysical experiments, sensory events, visual stimuli, neural recordings, data from both brain imaging and single-cell recording studies, magnetoencephalography activity over the motor cortex, motion-sensitive visual area MT, predict blood-oxygen-level-dependent (BOLD) signals, frontal and parietal cortices, during RDK discrimination, activity in the visual cortex, fusiform fa…		scholars of visual systems		visual expectation interacts intimately with visual selective attention and adaptation
26		functional neuroimaging, electrophysiological, structural connectivity studies, emotion-related functions, 8 subregions spanning the entire prefrontal cortex (PFC),		scholars in psychology and neuroscience		the complex motivational functions that may be supported by lateral PFC
27		Behavioral examinations, physiological measurements, functional brain imaging techniques, functional magnetic resonance imaging, positron emission tomography, Executive functioning, working memory, decisions that are made under risk, Cold Pressor Test, Cambridge Gambling Task, moral decisions, Balloon Analogue Risk Task		scholars in stress		effects of stress on decision making are most likely based upon a combination of dysfunctional strategy use, decreased adjustment from automatic response, reduced learning from feedback and higher reward sensitivity.
28		Analytic Hierarchy Process, dependence, feedback, tangible and intangible factors, hierarchical or network structures, judgments, common property, priority vectors, Neural Network Process (NNP),		healt and medical researchers		decisions are often analyzed in separate parts for their benefits, opportunities, costs, and risks, and the results are then combined in an appropriate way into an overall synthesis of those priorities
29		visual information, sources of noise ,´drift-diffusion’ model, DDM, speed and accuracy that characterizes mental chronometry tasks, outcomes, decision confidence, time of choice, EEG, EMG		theorist of human decision making		Human decision-making also has a continuous quality when viewed over longer timescales, with individual decisions chained into sequences that serve longer-term behavioural goals
30		neuroimaging tools, blood glucose in self-control, measurements of brain metabolism, functional magnetic resonance imaging (fMRI), biometrics such as skin conductance, eye tracking		scholars on nueroscience of consumer behavior		drawing inferences that extend beyond simple brain-behavior correlations, b) building on recent work that provides statistical grounding for behavior-to-brain inferences, and c) focusing on the reliability and generalizability of findings to the general population
31		Curiosity, biological function, mechanisms, neural underpinning, decision-making, tasks that are used to study curiosity, information-seeking, motivations		scientist interested in coriosity		more helpful to consider the motivations for information-seeking behavior and to study it in its ethological context, List of tasks
32		brain-imaging, PFC-dependent tasks, BOLD responses, fMRI studies, the ultimatum game, Iowa gambling task (IGT), skin conductance response (SCR)		decision scientist, neuroscientist oon affection		Changing emotion can change choices. This research suggests that there are neural mechanisms mediating the relation between affect and choice
13		self-report measures, decision-making style, movement pattern analysis (MPA), decision-making, motivational tendencies.		Multidiscplinary researchers		decision-making constructs as traits that vary across people.
33		Broad social and cognitive differences, specific cultural differences, decision making, “need” issue, decision mode, "alternatives”, "Possibilities, “value”		scholars on decision making		The “possibilities,” “tradeoffs,” and “implementation” issues appear to have received relatively little attention, but they are clearly relevant to the quality of the decision outcome and the effectiveness of the decision being acted upon, respectively.
10		four perspectives on aspects of consciousness: FEP-AI, IIT, GNWT, and IWMT, Integrated Information Theory (IIT),cmechanistic systems, Neural frequency bands, predictive processing, experiential consequences.		Cognitive scientist		Hard problem” of generative models in machine learning, for which an unbridgeable explanatory gap may be perceived between the remarkable ability of these architectures to generate rich and novel stimuli
11		Manifest attractor, Attractor dynamics, Distinct latent attractor:		leader and institutiod addresing social problems		leaders and institutions who can articulate a clear vision, mission, and pathway for reform; the implementation of both preventative (antidiscrimination, bias mitigation, etc.) and promotive (more inclusive policies and practices, diversity initiatives, etc.) initiatives

## Sheet: Subject
		posts to political news websites	6			Recorded text	6	6	8	9	4
		presidential State of the Union addresses	6			Ad hoc text	6				1		Recorded text	Ad hoc text	Consumption patterns	Patients
		writing samples by laypersons	6			Consumption patterns	7				1		4	1	1	1
		Consumption patterns	7			Patients	12				1
		Bismarck's private letters and memoranda	8
		presidents who governed the Western Hemisphere in 1945–2012	9
		Patients	12

[truncated: 5 more sheets: Rules, Division of labour, Community, Objects, Outcome]
